# Supplementary material for: (p)ppGpp: Magic Modulators of Bacterial Physiology and Metabolism
Source: Front Microbiol. 2020 Sep 7;11:2072. doi: 10.3389/fmicb.2020.02072 (PMC7504894; doi:10.3389/fmicb.2020.02072)
Supplement: Supplementary file 1 [file Data_Sheet_1.xlsx]

## Sheet: Tabelle1
Cellular process	Protein	Organism	Ligand	Mean of Kd/Ki/IC50 [µM]	SD of Kd/Ki/IC50 [µM]	Measure	Methods	Mode	Regulation	Additional comments	References
Nucleotide metabolism	GMK	Staphylococcus aureus	ppGpp	8.2	0.4	Ki	Enzyme activity	Competitive	Inhibition	Ki with respect to GMP.	Liu, K., Myers, A.R., Pisithkul, T., Claas, K.R., Satyshur, K.A., Amador-Noguez, D., Keck, J.L., and Wang, J.D. (2015b) Molecular mechanism and evolution of guanylate kinase regulation by (p)ppGpp. Molecular cell 57: 735-749.
Nucleotide metabolism	GMK	Staphylococcus aureus	pppGpp	7	0.9	Ki	Enzyme activity	Competitive	Inhibition	Ki with respect to GMP.	Liu, K., Myers, A.R., Pisithkul, T., Claas, K.R., Satyshur, K.A., Amador-Noguez, D., Keck, J.L., and Wang, J.D. (2015b) Molecular mechanism and evolution of guanylate kinase regulation by (p)ppGpp. Molecular cell 57: 735-749.
Nucleotide metabolism	GMK	Bacillus anthracis	pppGpp	42.5	7.3	Ki	Enzyme activity	Competitive	Inhibition	Ki with respect to GMP.	Liu, K., Myers, A.R., Pisithkul, T., Claas, K.R., Satyshur, K.A., Amador-Noguez, D., Keck, J.L., and Wang, J.D. (2015b) Molecular mechanism and evolution of guanylate kinase regulation by (p)ppGpp. Molecular cell 57: 735-749.
Nucleotide metabolism	GMK-1	Enterococcus faecalis	pppGpp	5.1	0.5	Ki	Enzyme activity	Competitive	Inhibition	Ki with respect to GMP.	Liu, K., Myers, A.R., Pisithkul, T., Claas, K.R., Satyshur, K.A., Amador-Noguez, D., Keck, J.L., and Wang, J.D. (2015b) Molecular mechanism and evolution of guanylate kinase regulation by (p)ppGpp. Molecular cell 57: 735-749.
Nucleotide metabolism	GMK-2	Enterococcus faecalis	pppGpp	355	26	Ki	Enzyme activity	Competitive	Inhibition	Ki with respect to GMP.	Liu, K., Myers, A.R., Pisithkul, T., Claas, K.R., Satyshur, K.A., Amador-Noguez, D., Keck, J.L., and Wang, J.D. (2015b) Molecular mechanism and evolution of guanylate kinase regulation by (p)ppGpp. Molecular cell 57: 735-749.
Nucleotide metabolism	GMK	Agrobacterium tumefaciens	pppGpp	53.5	8.9	Ki	Enzyme activity	Competitive	Inhibition	Ki with respect to GMP.	Liu, K., Myers, A.R., Pisithkul, T., Claas, K.R., Satyshur, K.A., Amador-Noguez, D., Keck, J.L., and Wang, J.D. (2015b) Molecular mechanism and evolution of guanylate kinase regulation by (p)ppGpp. Molecular cell 57: 735-749.
Nucleotide metabolism	GMK	Sinorhizobium meliloti	pppGpp	81.6	11.8	Ki	Enzyme activity	Competitive	Inhibition	Ki with respect to GMP.	Liu, K., Myers, A.R., Pisithkul, T., Claas, K.R., Satyshur, K.A., Amador-Noguez, D., Keck, J.L., and Wang, J.D. (2015b) Molecular mechanism and evolution of guanylate kinase regulation by (p)ppGpp. Molecular cell 57: 735-749.
Nucleotide metabolism	GMK	Deinococcus radiodurans	pppGpp	1.6	0.4	Ki	Enzyme activity	Competitive	Inhibition	Ki with respect to GMP.	Liu, K., Myers, A.R., Pisithkul, T., Claas, K.R., Satyshur, K.A., Amador-Noguez, D., Keck, J.L., and Wang, J.D. (2015b) Molecular mechanism and evolution of guanylate kinase regulation by (p)ppGpp. Molecular cell 57: 735-749.
Nucleotide metabolism	GMK	Thermus thermophilus	pppGpp	2.9	0.5	Ki	Enzyme activity	Competitive	Inhibition	Ki with respect to GMP.	Liu, K., Myers, A.R., Pisithkul, T., Claas, K.R., Satyshur, K.A., Amador-Noguez, D., Keck, J.L., and Wang, J.D. (2015b) Molecular mechanism and evolution of guanylate kinase regulation by (p)ppGpp. Molecular cell 57: 735-749.
Nucleotide metabolism	GMK	Cellulomonas gilvus	pppGpp	1.7	0.5	Ki	Enzyme activity	Competitive	Inhibition	Ki with respect to GMP.	Liu, K., Myers, A.R., Pisithkul, T., Claas, K.R., Satyshur, K.A., Amador-Noguez, D., Keck, J.L., and Wang, J.D. (2015b) Molecular mechanism and evolution of guanylate kinase regulation by (p)ppGpp. Molecular cell 57: 735-749.
Nucleotide metabolism	GMK	Streptomyces coelicolor	pppGpp	61.5	9.6	Ki	Enzyme activity	Competitive	Inhibition	Ki with respect to GMP.	Liu, K., Myers, A.R., Pisithkul, T., Claas, K.R., Satyshur, K.A., Amador-Noguez, D., Keck, J.L., and Wang, J.D. (2015b) Molecular mechanism and evolution of guanylate kinase regulation by (p)ppGpp. Molecular cell 57: 735-749.
Nucleotide metabolism	GMK	Bacillus subtilis	pppGpp	13.5	2.1	Ki	Enzyme activity	Competitive	Inhibition	Ki with respect to GMP.	Liu, K., Myers, A.R., Pisithkul, T., Claas, K.R., Satyshur, K.A., Amador-Noguez, D., Keck, J.L., and Wang, J.D. (2015b) Molecular mechanism and evolution of guanylate kinase regulation by (p)ppGpp. Molecular cell 57: 735-749.
Nucleotide metabolism	GMK	Listeria monocytogenes	pppGpp	12	1.1	Ki	Enzyme activity	Competitive	Inhibition	Ki with respect to GMP.	Liu, K., Myers, A.R., Pisithkul, T., Claas, K.R., Satyshur, K.A., Amador-Noguez, D., Keck, J.L., and Wang, J.D. (2015b) Molecular mechanism and evolution of guanylate kinase regulation by (p)ppGpp. Molecular cell 57: 735-749.
Nucleotide metabolism	GMK	Streptococcus mutans	pppGpp	16.6	2.4	Ki	Enzyme activity	Competitive	Inhibition	Ki with respect to GMP.	Liu, K., Myers, A.R., Pisithkul, T., Claas, K.R., Satyshur, K.A., Amador-Noguez, D., Keck, J.L., and Wang, J.D. (2015b) Molecular mechanism and evolution of guanylate kinase regulation by (p)ppGpp. Molecular cell 57: 735-749.
Nucleotide metabolism	GMK	Bacillus subtilis	pppGpp	3.2	0.3	Kd	ITC	Competitive (presumed by homology)	Inhibition	Ki with respect to GMP.	Liu, K., Myers, A.R., Pisithkul, T., Claas, K.R., Satyshur, K.A., Amador-Noguez, D., Keck, J.L., and Wang, J.D. (2015b) Molecular mechanism and evolution of guanylate kinase regulation by (p)ppGpp. Molecular cell 57: 735-749.
Nucleotide metabolism	GMK	Bacillus subtilis	ppGpp	19.6	0.2	IC50	Enzyme activity	Competitive (presumed by homology)	Inhibition		Kriel, A., Bittner, A.N., Kim, S.H., Liu, K., Tehranchi, A.K., Zou, W.Y., Rendon, S., Chen, R., Tu, B.P., and Wang, J.D. (2012) Direct regulation of GTP homeostasis by (p)ppGpp: a critical component of viability and stress resistance. Molecular cell 48: 231-241.
Nucleotide metabolism	GMK	Bacillus subtilis	pppGpp	18.9	2.1	IC50	Enzyme activity	Competitive (presumed by homology)	Inhibition		Kriel, A., Bittner, A.N., Kim, S.H., Liu, K., Tehranchi, A.K., Zou, W.Y., Rendon, S., Chen, R., Tu, B.P., and Wang, J.D. (2012) Direct regulation of GTP homeostasis by (p)ppGpp: a critical component of viability and stress resistance. Molecular cell 48: 231-241.
Nucleotide metabolism	GMK	Staphylococcus aureus	ppGpp	6.02	1.5	Kd	DraCALA	Competitive (presumed by homology)	Inhibition		Corrigan, R.M., Bellows, L.E., Wood, A., and Grundling, A. (2016) ppGpp negatively impacts ribosome assembly affecting growth and antimicrobial tolerance in Gram-positive bacteria. Proceedings of the National Academy of Sciences of the United States of America 113: E1710-1719.
Nucleotide metabolism	GMK	Staphylococcus aureus	pppGpp	4.01	1.2	Kd	DraCALA	Competitive (presumed by homology)	Inhibition		Corrigan, R.M., Bellows, L.E., Wood, A., and Grundling, A. (2016) ppGpp negatively impacts ribosome assembly affecting growth and antimicrobial tolerance in Gram-positive bacteria. Proceedings of the National Academy of Sciences of the United States of America 113: E1710-1719.
Nucleotide metabolism	GMK3 (plastid)	Arabidopsis thaliana	ppGpp	50	-	IC50	Enzyme activity	Competitive (presumed by homology)	Inhibition		Nomura, Y., Izumi, A., Fukunaga, Y., Kusumi, K., Iba, K., Watanabe, S., Nakahira, Y., Weber, A.P., Nozawa, A., and Tozawa, Y. (2014) Diversity in guanosine 3',5'-bisdiphosphate (ppGpp) sensitivity among guanylate kinases of bacteria and plants. The Journal of biological chemistry 289: 15631-15641.
Nucleotide metabolism	GMK (plastid)	Pisum sativum	ppGpp	30	-	IC50	Enzyme activity	Competitive (presumed by homology)	Inhibition		Nomura, Y., Izumi, A., Fukunaga, Y., Kusumi, K., Iba, K., Watanabe, S., Nakahira, Y., Weber, A.P., Nozawa, A., and Tozawa, Y. (2014) Diversity in guanosine 3',5'-bisdiphosphate (ppGpp) sensitivity among guanylate kinases of bacteria and plants. The Journal of biological chemistry 289: 15631-15641.
Nucleotide metabolism	GMK (plastid)	Oryza sativa	ppGpp	10	-	IC50	Enzyme activity	Competitive (presumed by homology)	Inhibition		Nomura, Y., Izumi, A., Fukunaga, Y., Kusumi, K., Iba, K., Watanabe, S., Nakahira, Y., Weber, A.P., Nozawa, A., and Tozawa, Y. (2014) Diversity in guanosine 3',5'-bisdiphosphate (ppGpp) sensitivity among guanylate kinases of bacteria and plants. The Journal of biological chemistry 289: 15631-15641.
Nucleotide metabolism	GMK (plastid)	Oryza sativa	ppGpp	1.8	0.2	Ki	Enzyme activity	Competitive	Inhibition		Nomura, Y., Izumi, A., Fukunaga, Y., Kusumi, K., Iba, K., Watanabe, S., Nakahira, Y., Weber, A.P., Nozawa, A., and Tozawa, Y. (2014) Diversity in guanosine 3',5'-bisdiphosphate (ppGpp) sensitivity among guanylate kinases of bacteria and plants. The Journal of biological chemistry 289: 15631-15641.
Nucleotide metabolism	GMK3 (plastid)	Cyanidioschyzon merolae	ppGpp	~280	-	IC50	Enzyme activity	Competitive (presumed by homology)	Inhibition		Imamura, S., Nomura, Y., Takemura, T., Pancha, I., Taki, K., Toguchi, K., Tozawa, Y., and Tanaka, K. (2018) The checkpoint kinase TOR (target of rapamycin) regulates expression of a nuclear-encoded chloroplast RelA-SpoT homolog (RSH) and modulates chloroplast ribosomal RNA synthesis in a unicellular red alga. The Plant journal : for cell and molecular biology 94: 327-339.
Nucleotide metabolism	YgdH (PpnN)	Escherichia coli	ppGpp	4	0.5	Kd	DraCALA	Allosteric	Stimulation	EDTA added	Zhang, Y., Zbornikova, E., Rejman, D., and Gerdes, K. (2018) Novel (p)ppGpp Binding and Metabolizing Proteins of Escherichia coli. mBio 9; Zhang, Y.E., Baerentsen, R.L., Fuhrer, T., Sauer, U., Gerdes, K., and Brodersen, D.E. (2019) (p)ppGpp Regulates a Bacterial Nucleosidase by an Allosteric Two-Domain Switch. Molecular cell 74: 1239-1249 e1234.
Nucleotide metabolism	YgdH (PpnN)	Escherichia coli	pppGpp	1.6	0.2	Kd	DraCALA	Allosteric	Stimulation	EDTA added	Zhang, Y., Zbornikova, E., Rejman, D., and Gerdes, K. (2018) Novel (p)ppGpp Binding and Metabolizing Proteins of Escherichia coli. mBio 9; Zhang, Y.E., Baerentsen, R.L., Fuhrer, T., Sauer, U., Gerdes, K., and Brodersen, D.E. (2019) (p)ppGpp Regulates a Bacterial Nucleosidase by an Allosteric Two-Domain Switch. Molecular cell 74: 1239-1249 e1234.
Nucleotide metabolism	YgdH (PpnN)	Escherichia coli	ppGpp	24.4	4.7	Kd	DraCALA	Allosteric	Stimulation	Mg deliberately added	Zhang, Y., Zbornikova, E., Rejman, D., and Gerdes, K. (2018) Novel (p)ppGpp Binding and Metabolizing Proteins of Escherichia coli. mBio 9; Zhang, Y.E., Baerentsen, R.L., Fuhrer, T., Sauer, U., Gerdes, K., and Brodersen, D.E. (2019) (p)ppGpp Regulates a Bacterial Nucleosidase by an Allosteric Two-Domain Switch. Molecular cell 74: 1239-1249 e1234.
Nucleotide metabolism	YgdH (PpnN)	Escherichia coli	pppGpp	37.2	6.5	Kd	DraCALA	Allosteric	Stimulation	Mg deliberately added	Zhang, Y., Zbornikova, E., Rejman, D., and Gerdes, K. (2018) Novel (p)ppGpp Binding and Metabolizing Proteins of Escherichia coli. mBio 9; Zhang, Y.E., Baerentsen, R.L., Fuhrer, T., Sauer, U., Gerdes, K., and Brodersen, D.E. (2019) (p)ppGpp Regulates a Bacterial Nucleosidase by an Allosteric Two-Domain Switch. Molecular cell 74: 1239-1249 e1234.
Nucleotide metabolism	HprT (Hypoxanthine phosphoribosyltransferase)	Bacillus subtilis	ppGpp	10.8	1.5	IC50	Enzyme activity	Competitive (as per Anderson et al., 2019)	Inhibition		Kriel, A., Bittner, A.N., Kim, S.H., Liu, K., Tehranchi, A.K., Zou, W.Y., Rendon, S., Chen, R., Tu, B.P., and Wang, J.D. (2012) Direct regulation of GTP homeostasis by (p)ppGpp: a critical component of viability and stress resistance. Molecular cell 48: 231-241.
Nucleotide metabolism	HprT (Hypoxanthine phosphoribosyltransferase)	Bacillus subtilis	pppGpp	10.7	1.4	IC50	Enzyme activity	Competitive (as per Anderson et al., 2019)	Inhibition		Kriel, A., Bittner, A.N., Kim, S.H., Liu, K., Tehranchi, A.K., Zou, W.Y., Rendon, S., Chen, R., Tu, B.P., and Wang, J.D. (2012) Direct regulation of GTP homeostasis by (p)ppGpp: a critical component of viability and stress resistance. Molecular cell 48: 231-241.
Nucleotide metabolism	HprT (Hypoxanthine phosphoribosyltransferase)	Bacillus subtilis	pppGpp	1.7	-	Ki	Enzyme activity	Competitive	Inhibition	Ki comp. to PRPP; (p)ppGpp favor conformation of the less active oligomeric form	Anderson, B.W., Liu, K., Wolak, C., Dubiel, K., She, F., Satyshur, K.A., Keck, J.L., and Wang, J.D. (2019) Evolution of (p)ppGpp-HPRT regulation through diversification of an allosteric oligomeric interaction. eLife 8.
Nucleotide metabolism	HprT-1 (Hypoxanthine phosphoribosyltransferase)	Bacillus anthracis	pppGpp	3.6	-	Ki	Enzyme activity	Competitive	Inhibition	Ki comp. to PRPP; (p)ppGpp favor conformation of the less active oligomeric form	Anderson, B.W., Liu, K., Wolak, C., Dubiel, K., She, F., Satyshur, K.A., Keck, J.L., and Wang, J.D. (2019) Evolution of (p)ppGpp-HPRT regulation through diversification of an allosteric oligomeric interaction. eLife 8.
Nucleotide metabolism	HprT-1 (Hypoxanthine phosphoribosyltransferase)	Bacillus anthracis	pppGpp	1.07	-	Kd	ITC	Competitive	Inhibition		Anderson, B.W., Liu, K., Wolak, C., Dubiel, K., She, F., Satyshur, K.A., Keck, J.L., and Wang, J.D. (2019) Evolution of (p)ppGpp-HPRT regulation through diversification of an allosteric oligomeric interaction. eLife 8.
Nucleotide metabolism	HprT (Hypoxanthine phosphoribosyltransferase)	Staphylococcus aureus	ppGpp	0.37	0.05	Kd	DraCALA	Competitive (presumed by homology)	Inhibition		Corrigan, R.M., Bellows, L.E., Wood, A., and Grundling, A. (2016) ppGpp negatively impacts ribosome assembly affecting growth and antimicrobial tolerance in Gram-positive bacteria. Proceedings of the National Academy of Sciences of the United States of America 113: E1710-1719.
Nucleotide metabolism	HprT (Hypoxanthine phosphoribosyltransferase)	Staphylococcus aureus	pppGpp	0.75	0.06	Kd	DraCALA	Competitive (presumed by homology)	Inhibition		Corrigan, R.M., Bellows, L.E., Wood, A., and Grundling, A. (2016) ppGpp negatively impacts ribosome assembly affecting growth and antimicrobial tolerance in Gram-positive bacteria. Proceedings of the National Academy of Sciences of the United States of America 113: E1710-1719.
Nucleotide metabolism	Hpt (Hypoxanthine phosphoribosyltransferase)	Escherichia coli	ppGpp	6.1	0.9	Kd	DraCALA	Competitive (presumed by homology)	Inhibition		Zhang, Y., Zbornikova, E., Rejman, D., and Gerdes, K. (2018) Novel (p)ppGpp Binding and Metabolizing Proteins of Escherichia coli. mBio 9.
Nucleotide metabolism	Hpt (Hypoxanthine phosphoribosyltransferase)	Escherichia coli	pppGpp	6.2	0.8	Kd	DraCALA	Competitive (presumed by homology)	Inhibition		Zhang, Y., Zbornikova, E., Rejman, D., and Gerdes, K. (2018) Novel (p)ppGpp Binding and Metabolizing Proteins of Escherichia coli. mBio 9.
Nucleotide metabolism	Hpt (Hypoxanthine phosphoribosyltransferase)	Escherichia coli	ppGpp	32	4	Kd	ITC	Competitive (presumed by homology)	Inhibition	%activity with 1 mM ppGpp: 4 ± 1	Wang, B., Dai, P., Ding, D., Del Rosario, A., Grant, R.A., Pentelute, B.L., and Laub, M.T. (2019) Affinity-based capture and identification of protein effectors of the growth regulator ppGpp. Nature chemical biology 15: 141-150.
Nucleotide metabolism	Apt (Adenine phosphoribosyltransferase)	Escherichia coli	ppGpp	-	-	Kd	DraCALA	???	???	No detectable heat	Zhang, Y., Zbornikova, E., Rejman, D., and Gerdes, K. (2018) Novel (p)ppGpp Binding and Metabolizing Proteins of Escherichia coli. mBio 9.
Nucleotide metabolism	Apt (Adenine phosphoribosyltransferase)	Escherichia coli	pppGpp	-	-	Kd	DraCALA	???	???	No detectable heat	Zhang, Y., Zbornikova, E., Rejman, D., and Gerdes, K. (2018) Novel (p)ppGpp Binding and Metabolizing Proteins of Escherichia coli. mBio 9.
Nucleotide metabolism	Apt (Adenine phosphoribosyltransferase)	Escherichia coli	ppGpp	1500	-	IC50	Enzyme activity	Maybe competitive (to PRPP)	Inhibition	IC50 1500 µM (formation AMP from adenine and PRPP)	Hochstadt-Ozer, J., and Cashel, M. (1972) The regulation of purine utilization in bacteria. V. Inhibition of purine phosphoribosyltransferase activities and purine uptake in isolated membrane vesicles by guanosine tetraphosphate. The Journal of biological chemistry 247: 7067-7072.
Nucleotide metabolism	Gpt (Xanthine-guanine phosphoribosyltransferase)	Escherichia coli	ppGpp	5.2	0.9	Kd	DraCALA	Competitive	Inhibition (as per Wang et al., 2019)	Competitive to PRPP as evidenced by competitive DRaCALA	Zhang, Y., Zbornikova, E., Rejman, D., and Gerdes, K. (2018) Novel (p)ppGpp Binding and Metabolizing Proteins of Escherichia coli. mBio 9.
Nucleotide metabolism	Gpt (Xanthine-guanine phosphoribosyltransferase)	Escherichia coli	pppGpp	6.7	0.9	Kd	DraCALA	Competitive	Inhibition (as per Wang et al., 2019)	Competitive to PRPP as evidenced by competitive DRaCALA	Zhang, Y., Zbornikova, E., Rejman, D., and Gerdes, K. (2018) Novel (p)ppGpp Binding and Metabolizing Proteins of Escherichia coli. mBio 9.
Nucleotide metabolism	Gpt (Xanthine-guanine phosphoribosyltransferase)	Escherichia coli	ppGpp	3.2	0.05	Kd	ITC	Competitive (as per Zhang et al., 2018)	Inhibition	%activity with 1 mM ppGpp: 13 ± 5	Wang, B., Dai, P., Ding, D., Del Rosario, A., Grant, R.A., Pentelute, B.L., and Laub, M.T. (2019) Affinity-based capture and identification of protein effectors of the growth regulator ppGpp. Nature chemical biology 15: 141-150.
Nucleotide metabolism	Gpt (Xanthine-guanine phosphoribosyltransferase)	Escherichia coli	ppGpp	85	-	IC50	Enzyme activity	Competitive (as per Zhang et al., 2018)	Inhibition	IC50 85 µM (formation GMP from guanine and PRPP)	Hochstadt-Ozer, J., and Cashel, M. (1972) The regulation of purine utilization in bacteria. V. Inhibition of purine phosphoribosyltransferase activities and purine uptake in isolated membrane vesicles by guanosine tetraphosphate. The Journal of biological chemistry 247: 7067-7072.
Nucleotide metabolism	Gsk (Inosine-guanosine kinase)	Escherichia coli	ppGpp	0.4	0-07	Kd (Site 1)	ITC	???	Inhibition	%activity with 1 mM ppGpp: 9 ± 1	Wang, B., Dai, P., Ding, D., Del Rosario, A., Grant, R.A., Pentelute, B.L., and Laub, M.T. (2019) Affinity-based capture and identification of protein effectors of the growth regulator ppGpp. Nature chemical biology 15: 141-150.
Nucleotide metabolism	Gsk (Inosine-guanosine kinase)	Escherichia coli	ppGpp	14	2	Kd (Site 2)	ITC	???	Inhibition		Wang, B., Dai, P., Ding, D., Del Rosario, A., Grant, R.A., Pentelute, B.L., and Laub, M.T. (2019) Affinity-based capture and identification of protein effectors of the growth regulator ppGpp. Nature chemical biology 15: 141-150.
Nucleotide metabolism	PurA (Adenylosuccinate synthetase)	Escherichia coli	ppGpp	61	4	Kd	ITC	???	Inhibition	%activity with 1 mM ppGpp: 75 ± 2	Wang, B., Dai, P., Ding, D., Del Rosario, A., Grant, R.A., Pentelute, B.L., and Laub, M.T. (2019) Affinity-based capture and identification of protein effectors of the growth regulator ppGpp. Nature chemical biology 15: 141-150.
Nucleotide metabolism	PurA (Adenylosuccinate synthetase)	Escherichia coli	ppGpp	50	-	Ki	Enzyme activity	??? (The three studies report conflicting results on the type of inhibition)	Inhibition	Ki: 50 (GTP high, comp. to IMP); 50 (IMP high, comp. to GTP)	Stayton, M.M., and Fromm, H.J. (1979) Guanosine 5'-diphosphate-3'-diphosphate inhibition of adenylosuccinate synthetase. The Journal of biological chemistry 254: 2579-2581.
Nucleotide metabolism	PurA (Adenylosuccinate synthetase)	Escherichia coli	ppGpp	45-143	-	Ki	Enzyme activity	??? (The three studies report conflicting results on the type of inhibition)	Inhibition		Pao, C.C., and Dyess, B.T. (1981) Effect of unusual guanosine nucleotides on the activities of some Escherichia coli cellular enzymes. Biochimica et biophysica acta 677: 358-362.
Nucleotide metabolism	PurA (Adenylosuccinate synthetase)	Escherichia coli	ppGpp	33-130	-	Ki	Enzyme activity	??? (The three studies report conflicting results on the type of inhibition)	Inhibition		Gallant, J., Irr, J., and Cashel, M. (1971) The mechanism of amino acid control of guanylate and adenylate biosynthesis. The Journal of biological chemistry 246: 5812-5816.
Nucleotide metabolism	PurB (Adenylosuccinate lyase)	Escherichia coli	ppGpp	-	-	Kd	ITC	???	???	No detectable heat	Wang, B., Dai, P., Ding, D., Del Rosario, A., Grant, R.A., Pentelute, B.L., and Laub, M.T. (2019) Affinity-based capture and identification of protein effectors of the growth regulator ppGpp. Nature chemical biology 15: 141-150.
Nucleotide metabolism	PurC (SAICAR synthase)	Escherichia coli	ppGpp	-	-	Kd	ITC	???	???	No detectable heat	Wang, B., Dai, P., Ding, D., Del Rosario, A., Grant, R.A., Pentelute, B.L., and Laub, M.T. (2019) Affinity-based capture and identification of protein effectors of the growth regulator ppGpp. Nature chemical biology 15: 141-150.
Nucleotide metabolism	PurF (Glutamine amidophosphoribosyltransferase)	Escherichia coli	ppGpp	1.6	-	Kd	ITC	Allosteric	Inhibition	%activity with 1 mM ppGpp: 8 ± 2; ppGpp reduces affinity for substrate PRPP	Wang, B., Dai, P., Ding, D., Del Rosario, A., Grant, R.A., Pentelute, B.L., and Laub, M.T. (2019) Affinity-based capture and identification of protein effectors of the growth regulator ppGpp. Nature chemical biology 15: 141-150.
Nucleotide metabolism	Cmk (Cytidylate kinase)	Escherichia coli	ppGpp	79	1	Kd	ITC	???	???	%activity with 1 mM ppGpp: 111	Wang, B., Dai, P., Ding, D., Del Rosario, A., Grant, R.A., Pentelute, B.L., and Laub, M.T. (2019) Affinity-based capture and identification of protein effectors of the growth regulator ppGpp. Nature chemical biology 15: 141-150.
Nucleotide metabolism	HisG (ATP phosphoribosyltransferase)	Salmonella Typhimurium	ppGpp	>76	-	Ki	Enzyme activity	???	Inhibition	Depends on the amount of histidine present	Morton, D.P., and Parsons, S.M. (1977) Synergistic inhibition of ATP phosphoribosyltransferase by guanosine tetraphosphate and histidine. Biochemical and biophysical research communications 74: 172-177.
Nucleotide metabolism	Upp (Uracil phosphoribosyltransferase)	Escherichia coli	ppGpp	47	3	Kd	ITC	???	???	%activity with 1 mM ppGpp: 76 ± 1	Wang, B., Dai, P., Ding, D., Del Rosario, A., Grant, R.A., Pentelute, B.L., and Laub, M.T. (2019) Affinity-based capture and identification of protein effectors of the growth regulator ppGpp. Nature chemical biology 15: 141-150.
Nucleotide metabolism	Upp (Uracil phosphoribosyltransferase)	Escherichia coli	ppGpp	???	-	-	Enzyme activity	???	Maybe Inhibition (as designated by authors)		Jensen, K.F., and Mygind, B. (1996) Different oligomeric states are involved in the allosteric behavior of uracil phosphoribosyltransferase from Escherichia coli. European journal of biochemistry 240: 637-645.
Nucleotide metabolism	GuaB (IMPDH)	Escherichia coli	ppGpp	-	-	Kd	ITC	Competitive (presumed by homology)	???	No detectable heat; %activity with 1 mM ppGpp: 106 ± 5	Wang, B., Dai, P., Ding, D., Del Rosario, A., Grant, R.A., Pentelute, B.L., and Laub, M.T. (2019) Affinity-based capture and identification of protein effectors of the growth regulator ppGpp. Nature chemical biology 15: 141-150.
Nucleotide metabolism	GuaB (IMPDH)	Escherichia coli	ppGpp	48	-	Ki	Enzyme activity	Competitive (presumed by homology)	Inhibition	Ki comp. to IMP	Pao, C.C., and Dyess, B.T. (1981) Effect of unusual guanosine nucleotides on the activities of some Escherichia coli cellular enzymes. Biochimica et biophysica acta 677: 358-362.
Nucleotide metabolism	GuaB (IMPDH)	Escherichia coli	ppGpp	30	-	Ki	Enzyme activity	Competitive (presumed by homology)	Inhibition	Ki comp. to IMP	Gallant, J., Irr, J., and Cashel, M. (1971) The mechanism of amino acid control of guanylate and adenylate biosynthesis. The Journal of biological chemistry 246: 5812-5816.
Nucleotide metabolism	GuaB (MPDH)	Bacillus subtilis	ppGpp	416	115	IC50	Enzyme activity	Competitive (presumed by homology)	Inhibition		Kriel, A., Bittner, A.N., Kim, S.H., Liu, K., Tehranchi, A.K., Zou, W.Y., Rendon, S., Chen, R., Tu, B.P., and Wang, J.D. (2012) Direct regulation of GTP homeostasis by (p)ppGpp: a critical component of viability and stress resistance. Molecular cell 48: 231-241.
Nucleotide metabolism	GuaB (MPDH)	Bacillus subtilis	pppGpp	342	54	IC50	Enzyme activity	Competitive (presumed by homology)	Inhibition		Kriel, A., Bittner, A.N., Kim, S.H., Liu, K., Tehranchi, A.K., Zou, W.Y., Rendon, S., Chen, R., Tu, B.P., and Wang, J.D. (2012) Direct regulation of GTP homeostasis by (p)ppGpp: a critical component of viability and stress resistance. Molecular cell 48: 231-241.
Nucleotide metabolism	GuaB (MPDH)	Streptomyces griseus	ppGpp	50		Ki	Enzyme activity	Competitive	Inhibition	Ki comp. to IMP; Lineweaver-Burk plot	Ochi, K. (1987) Changes in Nucleotide Pools during Sporulation of Streptomyces griseus in Submerged Culture. Microbiology 133: 2787-2795.
Nucleotide metabolism	GuaB (MPDH)	Streptomyces griseus	ppGpp	56		Ki	Enzyme activity	Competitive	Inhibition	Ki comp. to IMP; Dixon plot	Ochi, K. (1987) Changes in Nucleotide Pools during Sporulation of Streptomyces griseus in Submerged Culture. Microbiology 133: 2787-2795.
Nucleotide metabolism	GuaB (IMPDH)	Thermus thermophilus	ppGpp	20	-	Ki	Enzyme activity	Competitive	Inhibition	Ki comp. to IMP	Kasai, K., Nishizawa, T., Takahashi, K., Hosaka, T., Aoki, H., and Ochi, K. (2006) Physiological analysis of the stringent response elicited in an extreme thermophilic bacterium, Thermus thermophilus. Journal of bacteriology 188: 7111-7122.
Nucleotide metabolism	GuaB (IMPDH)	Thermus thermophilus	pppGpp	11	-	Ki	Enzyme activity	Competitive	Inhibition	Ki comp. to IMP	Kasai, K., Nishizawa, T., Takahashi, K., Hosaka, T., Aoki, H., and Ochi, K. (2006) Physiological analysis of the stringent response elicited in an extreme thermophilic bacterium, Thermus thermophilus. Journal of bacteriology 188: 7111-7122.
Nucleotide (second messenger) metabolism	YybT (GdpP)	Bacillus subtilis	ppGpp	35.9	7.2	Ki	Enzyme activity	Competitive	Inhibition	Ki comp. to c-di-AMP	Rao, F., See, R.Y., Zhang, D., Toh, D.C., Ji, Q., and Liang, Z.X. (2010) YybT is a signaling protein that contains a cyclic dinucleotide phosphodiesterase domain and a GGDEF domain with ATPase activity. The Journal of biological chemistry 285: 473-482.
Nucleotide (second messenger) metabolism	YybT (GdpP)	Staphylococcus aureus	ppGpp	129.7	42.8	Ki	Enzyme activity	Competitive (presumed by homology)	Inhibition	Ki comp. to c-di-AMP	Corrigan, R.M., Bowman, L., Willis, A.R., Kaever, V., and Grundling, A. (2015) Cross-talk between two nucleotide-signaling pathways in Staphylococcus aureus. The Journal of biological chemistry 290: 5826-5839.
Nucleotide (second messenger) metabolism	Pde2	Staphylococcus aureus	ppGpp	139	5.6	IC50	Enzyme activity	???	Inhibition		Bowman, L., Zeden, M.S., Schuster, C.F., Kaever, V., and Grundling, A. (2016) New Insights into the Cyclic Di-adenosine Monophosphate (c-di-AMP) Degradation Pathway and the Requirement of the Cyclic Dinucleotide for Acid Stress Resistance in Staphylococcus aureus. The Journal of biological chemistry 291: 26970-26986.
Nucleotide (second messenger) metabolism	PgpH	Listeria monocytogenes	ppGpp	200–400	-	IC50	Enzyme activity	Allosteric	Inhibition	Competitive DraCALA (hot c-di-AMP, cold ppGpp) ppGpp binding site distinct from active site.	Huynh, T.N., Luo, S., Pensinger, D., Sauer, J.D., Tong, L., and Woodward, J.J. (2015) An HD-domain phosphodiesterase mediates cooperative hydrolysis of c-di-AMP to affect bacterial growth and virulence. Proceedings of the National Academy of Sciences of the United States of America 112: E747-756.
Ribosome biogenesis	RsgA	Staphylococcus aureus	ppGpp	1.69	0.13	Kd	DraCALA	Competitive	Inhibition		Corrigan, R.M., Bellows, L.E., Wood, A., and Grundling, A. (2016) ppGpp negatively impacts ribosome assembly affecting growth and antimicrobial tolerance in Gram-positive bacteria. Proceedings of the National Academy of Sciences of the United States of America 113: E1710-1719.
Ribosome biogenesis	RsgA	Staphylococcus aureus	pppGpp	10.31	2.59	Kd	DraCALA	Competitive	Inhibition		Corrigan, R.M., Bellows, L.E., Wood, A., and Grundling, A. (2016) ppGpp negatively impacts ribosome assembly affecting growth and antimicrobial tolerance in Gram-positive bacteria. Proceedings of the National Academy of Sciences of the United States of America 113: E1710-1719.
Ribosome biogenesis	RbgA	Bacillus subtilis	ppGpp	77	6	Ki	Enzyme activity	Competitive	Inhibition	Ki comp. to GTP in absence of 50S	Pausch, P., Steinchen, W., Wieland, M., Klaus, T., Freibert, S.A., Altegoer, F., Wilson, D.N., and Bange, G. (2018) Structural basis for (p)ppGpp-mediated inhibition of the GTPase RbgA. The Journal of biological chemistry 293: 19699-19709.
Ribosome biogenesis	RbgA	Bacillus subtilis	ppGpp	337	50	Ki	Enzyme activity	Competitive	Inhibition	Ki comp. to GTP in presence of 50S	Pausch, P., Steinchen, W., Wieland, M., Klaus, T., Freibert, S.A., Altegoer, F., Wilson, D.N., and Bange, G. (2018) Structural basis for (p)ppGpp-mediated inhibition of the GTPase RbgA. The Journal of biological chemistry 293: 19699-19709.
Ribosome biogenesis	RbgA	Bacillus subtilis	pppGpp	372	23	Ki	Enzyme activity	Competitive	Inhibition	Ki comp. to GTP in absence of 50S	Pausch, P., Steinchen, W., Wieland, M., Klaus, T., Freibert, S.A., Altegoer, F., Wilson, D.N., and Bange, G. (2018) Structural basis for (p)ppGpp-mediated inhibition of the GTPase RbgA. The Journal of biological chemistry 293: 19699-19709.
Ribosome biogenesis	RbgA	Bacillus subtilis	pppGpp	829	115	Ki	Enzyme activity	Competitive	Inhibition	Ki comp. to GTP in presence of 50S	Pausch, P., Steinchen, W., Wieland, M., Klaus, T., Freibert, S.A., Altegoer, F., Wilson, D.N., and Bange, G. (2018) Structural basis for (p)ppGpp-mediated inhibition of the GTPase RbgA. The Journal of biological chemistry 293: 19699-19709.
Ribosome biogenesis	RbgA	Staphylococcus aureus	ppGpp	3.26	0.53	Kd	MST	Competitive	Inhibition	Ki comp. to GTP	Pausch, P., Steinchen, W., Wieland, M., Klaus, T., Freibert, S.A., Altegoer, F., Wilson, D.N., and Bange, G. (2018) Structural basis for (p)ppGpp-mediated inhibition of the GTPase RbgA. The Journal of biological chemistry 293: 19699-19709.
Ribosome biogenesis	RbgA	Staphylococcus aureus	pppGpp	4.31	0.75	Kd	MST	Competitive	Inhibition	Ki comp. to GTP	Pausch, P., Steinchen, W., Wieland, M., Klaus, T., Freibert, S.A., Altegoer, F., Wilson, D.N., and Bange, G. (2018) Structural basis for (p)ppGpp-mediated inhibition of the GTPase RbgA. The Journal of biological chemistry 293: 19699-19709.
Ribosome biogenesis	RbgA	Staphylococcus aureus	ppGpp	0.49	0.06	Kd	DraCALA	Competitive	Inhibition		Corrigan, R.M., Bellows, L.E., Wood, A., and Grundling, A. (2016) ppGpp negatively impacts ribosome assembly affecting growth and antimicrobial tolerance in Gram-positive bacteria. Proceedings of the National Academy of Sciences of the United States of America 113: E1710-1719.
Ribosome biogenesis	RbgA	Staphylococcus aureus	pppGpp	2.65	0.45	Kd	DraCALA	Competitive	Inhibition		Corrigan, R.M., Bellows, L.E., Wood, A., and Grundling, A. (2016) ppGpp negatively impacts ribosome assembly affecting growth and antimicrobial tolerance in Gram-positive bacteria. Proceedings of the National Academy of Sciences of the United States of America 113: E1710-1719.
Ribosome biogenesis	Der (EngA)	Escherichia coli	ppGpp	2	-	Kd	BODIPY	Competitive	Inhibition		Bharat, A., and Brown, E.D. (2014) Phenotypic investigations of the depletion of EngA in Escherichia coli are consistent with a role in ribosome biogenesis. FEMS microbiology letters 353: 26-32.
Ribosome biogenesis	Der	Escherichia coli	ppGpp	1.8	0.2	Kd	DraCALA	Competitive	Inhibition		Zhang, Y., Zbornikova, E., Rejman, D., and Gerdes, K. (2018) Novel (p)ppGpp Binding and Metabolizing Proteins of Escherichia coli. mBio 9.
Ribosome biogenesis	Der	Escherichia coli	pppGpp	6.9	2.9	Kd	DraCALA	Competitive	Inhibition		Zhang, Y., Zbornikova, E., Rejman, D., and Gerdes, K. (2018) Novel (p)ppGpp Binding and Metabolizing Proteins of Escherichia coli. mBio 9.
Ribosome biogenesis	DerG1 (G1 domain of Der)	Escherichia coli	ppGpp	5.9	2.5	Kd	DraCALA	Competitive	Inhibition		Zhang, Y., Zbornikova, E., Rejman, D., and Gerdes, K. (2018) Novel (p)ppGpp Binding and Metabolizing Proteins of Escherichia coli. mBio 9.
Ribosome biogenesis	DerG1 (G1 domain of Der)	Escherichia coli	pppGpp	4.7	2.3	Kd	DraCALA	Competitive	Inhibition		Zhang, Y., Zbornikova, E., Rejman, D., and Gerdes, K. (2018) Novel (p)ppGpp Binding and Metabolizing Proteins of Escherichia coli. mBio 9.
Ribosome biogenesis	Der	Staphylococcus aureus	ppGpp	3.8	0.5	Kd	DraCALA	Competitive	Inhibition		Zhang, Y., Zbornikova, E., Rejman, D., and Gerdes, K. (2018) Novel (p)ppGpp Binding and Metabolizing Proteins of Escherichia coli. mBio 9.
Ribosome biogenesis	Era	Escherichia coli	ppGpp	4.3	0.6	Kd	DraCALA	Competitive	Inhibition		Zhang, Y., Zbornikova, E., Rejman, D., and Gerdes, K. (2018) Novel (p)ppGpp Binding and Metabolizing Proteins of Escherichia coli. mBio 9.
Ribosome biogenesis	Era	Escherichia coli	pppGpp	21.4	3.6	Kd	DraCALA	Competitive	Inhibition		Zhang, Y., Zbornikova, E., Rejman, D., and Gerdes, K. (2018) Novel (p)ppGpp Binding and Metabolizing Proteins of Escherichia coli. mBio 9.
Ribosome biogenesis	Era	Staphylococcus aureus	ppGpp	0.95	0.06	Kd	DraCALA	Competitive	Inhibition		Corrigan, R.M., Bellows, L.E., Wood, A., and Grundling, A. (2016) ppGpp negatively impacts ribosome assembly affecting growth and antimicrobial tolerance in Gram-positive bacteria. Proceedings of the National Academy of Sciences of the United States of America 113: E1710-1719.
Ribosome biogenesis	Era	Staphylococcus aureus	pppGpp	3.85	0.56	Kd	DraCALA	Competitive	Inhibition		Corrigan, R.M., Bellows, L.E., Wood, A., and Grundling, A. (2016) ppGpp negatively impacts ribosome assembly affecting growth and antimicrobial tolerance in Gram-positive bacteria. Proceedings of the National Academy of Sciences of the United States of America 113: E1710-1719.
Ribosome biogenesis	HflX	Staphylococcus aureus	ppGpp	0.87	0.15	Kd	DraCALA	Competitive	Inhibition		Corrigan, R.M., Bellows, L.E., Wood, A., and Grundling, A. (2016) ppGpp negatively impacts ribosome assembly affecting growth and antimicrobial tolerance in Gram-positive bacteria. Proceedings of the National Academy of Sciences of the United States of America 113: E1710-1719.
Ribosome biogenesis	HflX	Staphylococcus aureus	pppGpp	13.63	1.57	Kd	DraCALA	Competitive	Inhibition		Corrigan, R.M., Bellows, L.E., Wood, A., and Grundling, A. (2016) ppGpp negatively impacts ribosome assembly affecting growth and antimicrobial tolerance in Gram-positive bacteria. Proceedings of the National Academy of Sciences of the United States of America 113: E1710-1719.
Ribosome biogenesis	BipA	Escherichia coli	ppGpp	31	3	Kd	ITC	Competitive	Inhibition	Kd 31 ± 3 (at 25°C; they did multiple temps)	Fan, H., Hahm, J., Diggs, S., Perry, J.J., and Blaha, G. (2015) Structural and Functional Analysis of BipA, a Regulator of Virulence in Enteropathogenic Escherichia coli. The Journal of biological chemistry 290: 20856-20864.
Ribosome biogenesis	BipA	Salmonella enterica	ppGpp	45	.	Ki	Enzyme activity	Competitive	Inhibition	Own estimation with data presented in the paper (GTPase in presence of 70S).	deLivron, M.A., and Robinson, V.L. (2008) Salmonella enterica serovar Typhimurium BipA exhibits two distinct ribosome binding modes. Journal of bacteriology 190: 5944-5952.
Ribosome biogenesis	ObgE	Escherichia coli	ppGpp	1.8	0.3	Kd	DraCALA	Competitive	Inhibition		Zhang, Y., Zbornikova, E., Rejman, D., and Gerdes, K. (2018) Novel (p)ppGpp Binding and Metabolizing Proteins of Escherichia coli. mBio 9.
Ribosome biogenesis	ObgE	Escherichia coli	pppGpp	6.6	0.8	Kd	DraCALA	Competitive	Inhibition		Zhang, Y., Zbornikova, E., Rejman, D., and Gerdes, K. (2018) Novel (p)ppGpp Binding and Metabolizing Proteins of Escherichia coli. mBio 9.
Ribosome biogenesis	ObgE	Escherichia coli	ppGpp	1.6	0.5	Kd	Biochemical assay	Competitive	Inhibition		Persky, N.S., Ferullo, D.J., Cooper, D.L., Moore, H.R., and Lovett, S.T. (2009) The ObgE/CgtA GTPase influences the stringent response to amino acid starvation in Escherichia coli. Molecular microbiology 73: 253-266.
Ribosome biogenesis	Obg	Bacillus subtilis	ppGpp	~1.7	-	Kd + IC50	ITC + Enzyme activity	Competitive (presumed by homology)	Inhibition at high conc, Activation at low conc (Ref. 2)	Comparison of Kd GDP (ref. 1) with IC50 ppGpp (ref2)	Welsh, K.M., Trach, K.A., Folger, C., and Hoch, J.A. (1994) Biochemical characterization of the essential GTP-binding protein Obg of Bacillus subtilis. Journal of bacteriology 176: 7161-7168.
Amino acid metabolism	GdhA (Glutamate dehydrogenase)	Escherichia coli	ppGpp	2.8	0.4	Kd (Site 1)	ITC	Allosteric (as per Maurizi et al., 2002)	???	%activity with 1 mM ppGpp: 119	Wang, B., Dai, P., Ding, D., Del Rosario, A., Grant, R.A., Pentelute, B.L., and Laub, M.T. (2019) Affinity-based capture and identification of protein effectors of the growth regulator ppGpp. Nature chemical biology 15: 141-150.
Amino acid metabolism	GdhA (Glutamate dehydrogenase)	Escherichia coli	ppGpp	29	2	Kd (Site 2)	ITC	Allosteric (as per Maurizi et al., 2002)	???		Wang, B., Dai, P., Ding, D., Del Rosario, A., Grant, R.A., Pentelute, B.L., and Laub, M.T. (2019) Affinity-based capture and identification of protein effectors of the growth regulator ppGpp. Nature chemical biology 15: 141-150.
Amino acid metabolism	GdhA (Glutamate dehydrogenase)	Escherichia coli	ppGpp	<30	-	Kd	Equilibrium assays	Allosteric	???		Maurizi, M.R., and Rasulova, F. (2002) Degradation of L-glutamate dehydrogenase from Escherichia coli: allosteric regulation of enzyme stability. Archives of biochemistry and biophysics 397: 206-216.
Cell wall synthesis	Mpl (UDP-MurNac-L-Ala-g-D-Glu-meso-DAP ligase)	Escherichia coli	ppGpp	752	46	Kd	ITC	???	???	Not tested	Wang, B., Dai, P., Ding, D., Del Rosario, A., Grant, R.A., Pentelute, B.L., and Laub, M.T. (2019) Affinity-based capture and identification of protein effectors of the growth regulator ppGpp. Nature chemical biology 15: 141-150.
Vitamin synthesis	FolC (Dihydrofolate synthase)	Escherichia coli	ppGpp	130	3	Kd	ITC	???	???	Not tested	Wang, B., Dai, P., Ding, D., Del Rosario, A., Grant, R.A., Pentelute, B.L., and Laub, M.T. (2019) Affinity-based capture and identification of protein effectors of the growth regulator ppGpp. Nature chemical biology 15: 141-150.
Translation	RF3 (PrfC)	Escherichia coli	ppGpp	0.8	0.1	Kd	DraCALA	Competitive	Inhibition		Zhang, Y., Zbornikova, E., Rejman, D., and Gerdes, K. (2018) Novel (p)ppGpp Binding and Metabolizing Proteins of Escherichia coli. mBio 9.
Translation	RF3 (PrfC)	Escherichia coli	pppGpp	15	5	Kd	DraCALA	Competitive	Inhibition		Zhang, Y., Zbornikova, E., Rejman, D., and Gerdes, K. (2018) Novel (p)ppGpp Binding and Metabolizing Proteins of Escherichia coli. mBio 9.
Translation	IF2	Escherichia coli	ppGpp	40	-	Kd	Enzyme activity	Competitive	Inhibition	Inhibiton (50% when GTP = ppGpp + Kd of GTP)	Milon, P., Tischenko, E., Tomsic, J., Caserta, E., Folkers, G., La Teana, A., Rodnina, M.V., Pon, C.L., Boelens, R., and Gualerzi, C.O. (2006) The nucleotide-binding site of bacterial translation initiation factor 2 (IF2) as a metabolic sensor. Proceedings of the National Academy of Sciences of the United States of America 103: 13962-13967.
Translation	IF2	Escherichia coli	ppGpp	1.7-2.8	-	Kd	ITC	Competitive	???	10/25°C during ITC, Mg in buffer	Mitkevich, V.A., Ermakov, A., Kulikova, A.A., Tankov, S., Shyp, V., Soosaar, A., Tenson, T., Makarov, A.A., Ehrenberg, M., and Hauryliuk, V. (2010) Thermodynamic characterization of ppGpp binding to EF-G or IF2 and of initiator tRNA binding to free IF2 in the presence of GDP, GTP, or ppGpp. Journal of molecular biology 402: 838-846.
Translation	IF2	Bacillus subtilis	ppGpp	0.616	0.14	Kd	DraCALA	Competitive	Inhibition		Diez, S., Ryu, J., Caban, K., Gonzalez, R.L., Jr., and Dworkin, J. (2020) The alarmones (p)ppGpp directly regulate translation initiation during entry into quiescence. Proceedings of the National Academy of Sciences of the United States of America 117: 15565-15572.
Translation	EF4 (LepA)	Escherichia coli	ppGpp	~32	-	Kd	DraCALA	Competitive (presumed by similarity of (p)ppGpp with GTP)	Inhibition		Zhang, Y., Zbornikova, E., Rejman, D., and Gerdes, K. (2018) Novel (p)ppGpp Binding and Metabolizing Proteins of Escherichia coli. mBio 9.
Translation	EF4 (LepA)	Escherichia coli	pppGpp	>32	-	Kd	DraCALA	Competitive (presumed by similarity of (p)ppGpp with GTP)	Inhibition		Zhang, Y., Zbornikova, E., Rejman, D., and Gerdes, K. (2018) Novel (p)ppGpp Binding and Metabolizing Proteins of Escherichia coli. mBio 9.
Translation	EF-G	Escherichia coli	ppGpp	6.3-16.4	-	Kd	ITC	Competitive	???	5/37°C during ITC, Mg in buffer	Mitkevich, V.A., Ermakov, A., Kulikova, A.A., Tankov, S., Shyp, V., Soosaar, A., Tenson, T., Makarov, A.A., Ehrenberg, M., and Hauryliuk, V. (2010) Thermodynamic characterization of ppGpp binding to EF-G or IF2 and of initiator tRNA binding to free IF2 in the presence of GDP, GTP, or ppGpp. Journal of molecular biology 402: 838-846.
Translation	EF-G	Escherichia coli	ppGpp	60	-	Ki	Enzyme activity	Competitive	Inhibition of polyU translation		Rojas, A.M., Ehrenberg, M., Andersson, S.G., and Kurland, C.G. (1984) ppGpp inhibition of elongation factors Tu, G and Ts during polypeptide synthesis. Molecular & general genetics : MGG 197: 36-45.
Translation	EF-Tu	Escherichia coli	ppGpp ('Magic Spot I')	0.7	-	Ki	Enzyme activity	Competitive	Inhibition of polyU translation		Rojas, A.M., Ehrenberg, M., Andersson, S.G., and Kurland, C.G. (1984) ppGpp inhibition of elongation factors Tu, G and Ts during polypeptide synthesis. Molecular & general genetics : MGG 197: 36-45.
Translation	EF-Tu (+EF-Ts)	Escherichia coli	ppGpp ('Magic Spot I')	40	-	Ki	Enzyme activity	Competitive	Inhibition of polyU translation		Rojas, A.M., Ehrenberg, M., Andersson, S.G., and Kurland, C.G. (1984) ppGpp inhibition of elongation factors Tu, G and Ts during polypeptide synthesis. Molecular & general genetics : MGG 197: 36-45.
Translation	EF-Tu	Escherichia coli	ppGpp	0.008	-	Kd	Biochemical assay	Competitive	Inhibition of tRNA-Tu-GTP ternary but only when no Ts present		Miller, D.L., Cashel, M., and Weissbach, H. (1973) The interaction of guanosine 5'-diphosphate, 2' (3')-diphosphate with the bacterial elongation factor Tu. Archives of biochemistry and biophysics 154: 675-682.
DNA replication	DnaG	Bacillus subtilis	ppGpp	500	-	IC50	Enzyme activity	Competitive	Inhibition		Maciag, M., Kochanowska, M., Lyzen, R., Wegrzyn, G., and Szalewska-Palasz, A. (2010) ppGpp inhibits the activity of Escherichia coli DnaG primase. Plasmid 63: 61-67.
DNA replication	DnaG	Bacillus subtilis	pppGpp	100	-	IC50	Enzyme activity	Competitive	Inhibition		Maciag, M., Kochanowska, M., Lyzen, R., Wegrzyn, G., and Szalewska-Palasz, A. (2010) ppGpp inhibits the activity of Escherichia coli DnaG primase. Plasmid 63: 61-67.
DNA replication	DnaG	Bacillus subtilis	ppGpp	250–500	-	IC50	Enzyme activity	Competitive	Inhibition		Wang, J.D., Sanders, G.M., and Grossman, A.D. (2007) Nutritional control of elongation of DNA replication by (p)ppGpp. Cell 128: 865-875.
DNA replication	DnaG	Bacillus subtilis	pppGpp	120	-	IC50	Enzyme activity	Competitive	Inhibition		Wang, J.D., Sanders, G.M., and Grossman, A.D. (2007) Nutritional control of elongation of DNA replication by (p)ppGpp. Cell 128: 865-875.
DNA replication	DnaG	Escherichia coli	ppGpp	200	-	IC50	Enzyme activity	Competitive	Inhibition		Maciag, M., Kochanowska, M., Lyzen, R., Wegrzyn, G., and Szalewska-Palasz, A. (2010) ppGpp inhibits the activity of Escherichia coli DnaG primase. Plasmid 63: 61-67.
DNA replication	DnaG	Escherichia coli	pppGpp	400	-	IC50	Enzyme activity	Competitive	Inhibition		Maciag, M., Kochanowska, M., Lyzen, R., Wegrzyn, G., and Szalewska-Palasz, A. (2010) ppGpp inhibits the activity of Escherichia coli DnaG primase. Plasmid 63: 61-67.
DNA replication	DnaG	Escherichia coli	ppGpp	500	-	IC50	Enzyme activity	Competitive	Inhibition		Rymer, R.U., Solorio, F.A., Tehranchi, A.K., Chu, C., Corn, J.E., Keck, J.L., Wang, J.D., and Berger, J.M. (2012) Binding mechanism of metalNTP substrates and stringent-response alarmones to bacterial DnaG-type primases. Structure 20: 1478-1489.
DNA replication	DnaG	Escherichia coli	pppGpp	1000	-	IC50	Enzyme activity	Competitive	Inhibition		Rymer, R.U., Solorio, F.A., Tehranchi, A.K., Chu, C., Corn, J.E., Keck, J.L., Wang, J.D., and Berger, J.M. (2012) Binding mechanism of metalNTP substrates and stringent-response alarmones to bacterial DnaG-type primases. Structure 20: 1478-1489.
Amine metabolism	SpeF	Escherichia coli	ppGpp	~12	-	Kd	Enzyme activity	???	Inhibition; stimulation when GTP is present		Kanjee, U., Gutsche, I., Ramachandran, S., and Houry, W.A. (2011b) The enzymatic activities of the Escherichia coli basic aliphatic amino acid decarboxylases exhibit a pH zone of inhibition. Biochemistry 50: 9388-9398.
Amine metabolism	SpeC	Escherichia coli	ppGpp	0.5988	0.06811	Kd	ITC	???	Inhibition		Kanjee, U., Gutsche, I., Ramachandran, S., and Houry, W.A. (2011b) The enzymatic activities of the Escherichia coli basic aliphatic amino acid decarboxylases exhibit a pH zone of inhibition. Biochemistry 50: 9388-9398.
Amine metabolism	SpeC	Escherichia coli	ppGpp	1.6	0.05	Kd	ITC	???	Inhibition	%activity with 1 mM ppGpp: 1.6 ± 0.2	Wang, B., Dai, P., Ding, D., Del Rosario, A., Grant, R.A., Pentelute, B.L., and Laub, M.T. (2019) Affinity-based capture and identification of protein effectors of the growth regulator ppGpp. Nature chemical biology 15: 141-150.
Amine metabolism	LdcC	Escherichia coli	ppGpp	0.1-0.5	-	Kd	Enzyme activity	Allosteric (presumed by similarity to LdcI)	Inhibition		Kanjee, U., Gutsche, I., Ramachandran, S., and Houry, W.A. (2011b) The enzymatic activities of the Escherichia coli basic aliphatic amino acid decarboxylases exhibit a pH zone of inhibition. Biochemistry 50: 9388-9398.
Amine metabolism	LdcI	Escherichia coli	ppGpp	0.0128	0.0066	Kd (Site 1)	ITC	Allosteric	Inhibition		Kanjee, U., Gutsche, I., Alexopoulos, E., Zhao, B., El Bakkouri, M., Thibault, G., Liu, K., Ramachandran, S., Snider, J., Pai, E.F., and Houry, W.A. (2011a) Linkage between the bacterial acid stress and stringent responses: the structure of the inducible lysine decarboxylase. The EMBO journal 30: 931-944.
Amine metabolism	LdcI	Escherichia coli	ppGpp	0.685	0.314	Kd (Site 2)	ITC	Allosteric	Inhibition		Kanjee, U., Gutsche, I., Alexopoulos, E., Zhao, B., El Bakkouri, M., Thibault, G., Liu, K., Ramachandran, S., Snider, J., Pai, E.F., and Houry, W.A. (2011a) Linkage between the bacterial acid stress and stringent responses: the structure of the inducible lysine decarboxylase. The EMBO journal 30: 931-944.
Amine metabolism	LdcI	Escherichia coli	ppGpp	0.374	0.0128	Kd	Enzyme activity	Allosteric	Non-competitive' binding mode		Kanjee, U., Gutsche, I., Alexopoulos, E., Zhao, B., El Bakkouri, M., Thibault, G., Liu, K., Ramachandran, S., Snider, J., Pai, E.F., and Houry, W.A. (2011a) Linkage between the bacterial acid stress and stringent responses: the structure of the inducible lysine decarboxylase. The EMBO journal 30: 931-944.
Amine metabolism	LdcI	Escherichia coli	ppGpp	0.238	0.0101	Kd	Enzyme activity	Allosteric	Uncompetitive' binding mode		Kanjee, U., Gutsche, I., Alexopoulos, E., Zhao, B., El Bakkouri, M., Thibault, G., Liu, K., Ramachandran, S., Snider, J., Pai, E.F., and Houry, W.A. (2011a) Linkage between the bacterial acid stress and stringent responses: the structure of the inducible lysine decarboxylase. The EMBO journal 30: 931-944.
Fatty acid synthesis	AccA/AccD	Escherichia coli	ppGpp	~1000	-	IC50	Enzyme activity	???	Inhibition		Polakis, S.E., Guchhait, R.B., and Lane, M.D. (1973) Stringent control of fatty acid synthesis in Escherichia coli. Possible regulation of acetyl coenzyme A carboxylase by ppGpp. The Journal of biological chemistry 248: 7957-7966.
Fatty acid synthesis	AccA/AccD	Escherichia coli	pppGpp	1000	-	IC50	Enzyme activity	???	Inhibition		Polakis, S.E., Guchhait, R.B., and Lane, M.D. (1973) Stringent control of fatty acid synthesis in Escherichia coli. Possible regulation of acetyl coenzyme A carboxylase by ppGpp. The Journal of biological chemistry 248: 7957-7966.
Fatty acid synthesis	FabA	Escherichia coli	ppGpp	~2000	-	IC50	Enzyme activity	???	Inhibition		Stein, J.P., Jr., and Bloch, K.E. (1976) Inhibition of E. coli beta-hydroxydecanoyl thioester dehydrase by ppGpp. Biochemical and biophysical research communications 73: 881-884.
Transcription	MglA–SspA	Francisella tularensis	ppGpp	12	-	Kd	DraCALA	Allosteric	Modulation	Docks to RNAP and likely regulates	Cuthbert, B.J., Ross, W., Rohlfing, A.E., Dove, S.L., Gourse, R.L., Brennan, R.G., and Schumacher, M.A. (2017) Dissection of the molecular circuitry controlling virulence in Francisella tularensis. Genes & development 31: 1549-1560.
Transcription	RNAP	Thermus thermophilus	ppGpp	300	-	IC50	Enzyme activity	???	Inhibition	Inhibition of transcription; crystal structure (Artsimovitch et al., Cell, 2004) revealed ppGpp binding close to the active site but is regarded doubtful in literature	Kasai, K., Nishizawa, T., Takahashi, K., Hosaka, T., Aoki, H., and Ochi, K. (2006) Physiological analysis of the stringent response elicited in an extreme thermophilic bacterium, Thermus thermophilus. Journal of bacteriology 188: 7111-7122.; Artsimovitch, I., Patlan, V., Sekine, S., Vassylyeva, M.N., Hosaka, T., Ochi, K., Yokoyama, S., and Vassylyev, D.G. (2004) Structural basis for transcription…
Transcription	RNAP	Thermus thermophilus	pppGpp	500	-	IC50	Enzyme activity	???	Inhibition	Inhibition of transcription; crystal structure revealed ppGpp binding close to the active site but is regarded doubtful in literature	Kasai, K., Nishizawa, T., Takahashi, K., Hosaka, T., Aoki, H., and Ochi, K. (2006) Physiological analysis of the stringent response elicited in an extreme thermophilic bacterium, Thermus thermophilus. Journal of bacteriology 188: 7111-7122.; Artsimovitch, I., Patlan, V., Sekine, S., Vassylyeva, M.N., Hosaka, T., Ochi, K., Yokoyama, S., and Vassylyev, D.G. (2004) Structural basis for transcription…
Transcription	RNAP (with w subunit)	Escherichia coli	ppGpp	2.2	0.4	Kd	ITC	Allosteric	Modulation	Calculated from the reported Ka	Bhardwaj, N., Syal, K., and Chatterji, D. (2018) The role of omega-subunit of Escherichia coli RNA polymerase in stress response. Genes to cells : devoted to molecular & cellular mechanisms 23: 357-369.
Transcription	RNAP (without w subunit)	Escherichia coli	ppGpp	26.3	2.8	Kd	ITC	Allosteric	Modulation	Calculated from the reported Ka	Bhardwaj, N., Syal, K., and Chatterji, D. (2018) The role of omega-subunit of Escherichia coli RNA polymerase in stress response. Genes to cells : devoted to molecular & cellular mechanisms 23: 357-369.
Transcription	Plastid-Encoded RNA Polymerase [PEP] lacking w and DksA	Arabidopsis thaliana	ppGpp	2000	-	IC50	Enzyme activity	???	Inhibition	Inhibition of [3H]UTP incorporation	Takahashi, K., Kasai, K., and Ochi, K. (2004) Identification of the bacterial alarmone guanosine 5'-diphosphate 3'-diphosphate (ppGpp) in plants. Proceedings of the National Academy of Sciences of the United States of America 101: 4320-4324.
Transcription	Plastid-Encoded RNA Polymerase [PEP] lacking w and DksA	Arabidopsis thaliana	ppGpp	1000	-	IC50	Enzyme activity	???	Inhibition	Inhibition of [3H]UTP incorporation	Sato, M., Takahashi, K., Ochiai, Y., Hosaka, T., Ochi, K., and Nabeta, K. (2009) Bacterial alarmone, guanosine 5'-diphosphate 3'-diphosphate (ppGpp), predominantly binds the beta' subunit of plastid-encoded plastid RNA polymerase in chloroplasts. Chembiochem : a European journal of chemical biology 10: 1227-1233.
Transcription	RNAP	Cyanidioschyzon merolae	ppGpp	~420	-	IC50	Enzyme activity	???	Inhibition	rRNA transcription in vitro. Components unclear.	Imamura, S., Nomura, Y., Takemura, T., Pancha, I., Taki, K., Toguchi, K., Tozawa, Y., and Tanaka, K. (2018) The checkpoint kinase TOR (target of rapamycin) regulates expression of a nuclear-encoded chloroplast RelA-SpoT homolog (RSH) and modulates chloroplast ribosomal RNA synthesis in a unicellular red alga. The Plant journal : for cell and molecular biology 94: 327-339.
Transcription	RNAP	Mycobacterium tuberculosis	pppGpp	500-unaffected	-	IC50	Enzyme activity	???	Inhibition	Inhibition of Run-off transcripts depends on the promoter	Tare, P., Mallick, B., and Nagaraja, V. (2013) Co-evolution of specific amino acid in sigma 1.2 region and nucleotide base in the discriminator to act as sensors of small molecule effectors of transcription initiation in mycobacteria. Molecular microbiology 90: 569-583.
Carbon metabolism	Phosphoenolpyruvate carboxylase	Escherichia coli	ppGpp	-	-	-	Enzyme activity	???	Stimulation		Taguchi, M., Izui, K., and Katsuki, H. (1977) Activation of Escherichia coli phosphoenolpyruvate carboxylase by guanosine-5'-diphosphate-3'-diphosphate. FEBS letters 77: 270-272.
Carbon metabolism	GlgC (Glucose-1-phosphate adenylyltransferase)	Escherichia coli	ppGpp	~800	-	IC50	Enzyme activity	???	Inhibition	Multiple biochemical parameters altered.	Dietzler, D.N., and Leckie, M.P. (1977) Regulation of ADP-glucose synthetase, the rate-limiting enzyme of bacterial glycogen synthesis, by the pleiotropic nucleotides ppGpp and pppGpp. Biochemical and biophysical research communications 77: 1459-1467.
Carbon metabolism	GlgC (Glucose-1-phosphate adenylyltransferase)	Escherichia coli	pppGpp	~600	-	IC50	Enzyme activity	???	Inhibition	Multiple biochemical parameters altered.	Dietzler, D.N., and Leckie, M.P. (1977) Regulation of ADP-glucose synthetase, the rate-limiting enzyme of bacterial glycogen synthesis, by the pleiotropic nucleotides ppGpp and pppGpp. Biochemical and biophysical research communications 77: 1459-1467.
Carbon metabolism	FbP (Fructose-1,6-bisphosphatase)	Bacillus subtilis	pGpp	~500	-	IC50	Enzyme activity	???	Inhibition	50% activity left; Mode unclear; maybe competitive to Fru-P2	Fujita, Y., and Freese, E. (1979) Purification and properties of fructose-1,6-bisphosphatase of Bacillus subtilis. The Journal of biological chemistry 254: 5340-5349.
Carbon metabolism	FbP (Fructose-1,6-bisphosphatase)	Bacillus subtilis	ppGpp	<500	-	IC50	Enzyme activity	???	Inhibition	13% activity left; Mode unclear; maybe competitive to Fru-P2	Fujita, Y., and Freese, E. (1979) Purification and properties of fructose-1,6-bisphosphatase of Bacillus subtilis. The Journal of biological chemistry 254: 5340-5349.
Carbon metabolism	FbP (Fructose-1,6-bisphosphatase)	Bacillus subtilis	pppGpp	<<500	-	IC50	Enzyme activity	???	Inhibition	1% activity left; Mode unclear; maybe competitive to Fru-P2	Fujita, Y., and Freese, E. (1979) Purification and properties of fructose-1,6-bisphosphatase of Bacillus subtilis. The Journal of biological chemistry 254: 5340-5349.
Carbon metabolism	FbP (Fructose-1,6-bisphosphatase)	Bacillus subtilis	pApp	~500	-	IC50	Enzyme activity	???	Inhibition	50% activity left; Mode unclear; maybe competitive to Fru-P2	Fujita, Y., and Freese, E. (1979) Purification and properties of fructose-1,6-bisphosphatase of Bacillus subtilis. The Journal of biological chemistry 254: 5340-5349.
Carbon metabolism	FbP (Fructose-1,6-bisphosphatase)	Bacillus subtilis	ppApp	<500	-	IC50	Enzyme activity	???	Inhibition	9% activity left; Mode unclear; maybe competitive to Fru-P2	Fujita, Y., and Freese, E. (1979) Purification and properties of fructose-1,6-bisphosphatase of Bacillus subtilis. The Journal of biological chemistry 254: 5340-5349.
Carbon metabolism	FbP (Fructose-1,6-bisphosphatase)	Bacillus subtilis	pppApp	<<500	-	IC50	Enzyme activity	???	Inhibition	1% activity left; Mode unclear; maybe competitive to Fru-P2	Fujita, Y., and Freese, E. (1979) Purification and properties of fructose-1,6-bisphosphatase of Bacillus subtilis. The Journal of biological chemistry 254: 5340-5349.
Carbon metabolism	Icd (Isocitrate dehydrogenase)	Escherichia coli	ppGpp	132	5	Kd	ITC	???	???	%activity with 1 mM ppGpp: 96 ± 1	Wang, B., Dai, P., Ding, D., Del Rosario, A., Grant, R.A., Pentelute, B.L., and Laub, M.T. (2019) Affinity-based capture and identification of protein effectors of the growth regulator ppGpp. Nature chemical biology 15: 141-150.
Carbon metabolism	Gnd (6-Phosphogluconate dehydrogenase)	Escherichia coli	ppGpp	175	3	Kd	ITC	???	???	%activity with 1 mM ppGpp: 114 ± 1	Wang, B., Dai, P., Ding, D., Del Rosario, A., Grant, R.A., Pentelute, B.L., and Laub, M.T. (2019) Affinity-based capture and identification of protein effectors of the growth regulator ppGpp. Nature chemical biology 15: 141-150.
Carbon metabolism	Pgk (Phosphoglycerate kinase)	Escherichia coli	ppGpp	493	30	Kd	ITC	???	???	%activity with 1 mM ppGpp: 85	Wang, B., Dai, P., Ding, D., Del Rosario, A., Grant, R.A., Pentelute, B.L., and Laub, M.T. (2019) Affinity-based capture and identification of protein effectors of the growth regulator ppGpp. Nature chemical biology 15: 141-150.
Carbon metabolism	GpmA (Phosphoglycerate mutase)	Escherichia coli	ppGpp	52	3	Kd	ITC	???	???	%activity with 1 mM ppGpp: 147	Wang, B., Dai, P., Ding, D., Del Rosario, A., Grant, R.A., Pentelute, B.L., and Laub, M.T. (2019) Affinity-based capture and identification of protein effectors of the growth regulator ppGpp. Nature chemical biology 15: 141-150.
Riboswitch	YkkC subtype 2a	Thermoanaerobacter mathranii	ppGpp	91	3	Kd	Equilibration dialysis	N/A	Modulation	BCAA biosynthesis and transporters. Glutamate synthase. ABC transporter.	Knappenberger, A.J., Reiss, C.W., and Strobel, S.A. (2018) Structures of two aptamers with differing ligand specificity reveal ruggedness in the functional landscape of RNA. eLife 7.
Riboswitch	YkkC subtype 2a	Sulfobacillus acidophilus	ppGpp	0.5	0.02	Kd	ITC	N/A	Modulation	BCAA biosynthesis and transporters. Glutamate synthase. ABC transporter.	Peselis, A., and Serganov, A. (2018) ykkC riboswitches employ an add-on helix to adjust specificity for polyanionic ligands. Nature chemical biology 14: 887-894.
Riboswitch	YkkC subtype 2a (IlvE)	Thermosediminibacter oceani	ppGpp	~0.010	-	Kd	Enzyme activity	N/A	Modulation	BCAA biosynthesis and transporters. Glutamate synthase. ABC transporter. GDP and GTP bind >100-fold less affine.	Sherlock, M.E., Sudarsan, N., and Breaker, R.R. (2018) Riboswitches for the alarmone ppGpp expand the collection of RNA-based signaling systems. Proceedings of the National Academy of Sciences of the United States of America 115: 6052-6057.
Riboswitch	YkkC subtype 2a (IlvE)	Desulfitobacterium hafniense	ppGpp	~6	-	IC50	Enzyme activity	N/A	Modulation	BCAA biosynthesis and transporters. Glutamate synthase. ABC transporter. GDP and GTP bind >100-fold less affine.	Sherlock, M.E., Sudarsan, N., and Breaker, R.R. (2018) Riboswitches for the alarmone ppGpp expand the collection of RNA-based signaling systems. Proceedings of the National Academy of Sciences of the United States of America 115: 6052-6057.
Nudix hydrolases	MutT	Escherichia coli	(p)ppGpp	-	-	-	TLC	N/A	Alarmones are substrates		Zhang, Y., Zbornikova, E., Rejman, D., and Gerdes, K. (2018) Novel (p)ppGpp Binding and Metabolizing Proteins of Escherichia coli. mBio 9.
Nudix hydrolases	NudG	Escherichia coli	(p)ppGpp	-	-	-	TLC	N/A	Alarmones are substrates		Zhang, Y., Zbornikova, E., Rejman, D., and Gerdes, K. (2018) Novel (p)ppGpp Binding and Metabolizing Proteins of Escherichia coli. mBio 9.
Nudix hydrolases	TrmE	Escherichia coli	(p)ppGpp	-	-	-	TLC	N/A	Alarmones are substrates		Zhang, Y., Zbornikova, E., Rejman, D., and Gerdes, K. (2018) Novel (p)ppGpp Binding and Metabolizing Proteins of Escherichia coli. mBio 9.
Nudix hydrolases	NadR	Escherichia coli	(p)ppGpp	-	-	-	TLC	N/A	Alarmones are substrates		Zhang, Y., Zbornikova, E., Rejman, D., and Gerdes, K. (2018) Novel (p)ppGpp Binding and Metabolizing Proteins of Escherichia coli. mBio 9.
Nudix hydrolases	PhoA	Escherichia coli	(p)ppGpp	-	-	-	TLC	N/A	Alarmones are substrates		Zhang, Y., Zbornikova, E., Rejman, D., and Gerdes, K. (2018) Novel (p)ppGpp Binding and Metabolizing Proteins of Escherichia coli. mBio 9.
Nudix hydrolases	UshA	Escherichia coli	(p)ppGpp	-	-	-	TLC	N/A	Alarmones are substrates		Zhang, Y., Zbornikova, E., Rejman, D., and Gerdes, K. (2018) Novel (p)ppGpp Binding and Metabolizing Proteins of Escherichia coli. mBio 9.
Enzyme	PPX	Streptomyces coelicolor	ppGpp	~300	-	IC50	Enzyme activity	Competitive (presumed)	Inhibition		Jones, G.H. (2018) Novel Aspects of Polynucleotide Phosphorylase Function in Streptomyces. Antibiotics 7.
Enzyme	PPX	Streptomyces coelicolor	pppGpp	>1000	-	IC50	Enzyme activity	Competitive (presumed)	Inhibition		Jones, G.H. (2018) Novel Aspects of Polynucleotide Phosphorylase Function in Streptomyces. Antibiotics 7.
Enzyme	PPX	Escherichia coli	ppGpp	200	-	Ki	Enzyme activity	Competitive	Inhibition		Kuroda, A., Murphy, H., Cashel, M., and Kornberg, A. (1997) Guanosine tetra- and pentaphosphate promote accumulation of inorganic polyphosphate in Escherichia coli. The Journal of biological chemistry 272: 21240-21243.
Enzyme	PPX	Escherichia coli	pppGpp	10	-	Ki	Enzyme activity	Competitive	Inhibition		Kuroda, A., Murphy, H., Cashel, M., and Kornberg, A. (1997) Guanosine tetra- and pentaphosphate promote accumulation of inorganic polyphosphate in Escherichia coli. The Journal of biological chemistry 272: 21240-21243.
Enzyme	PPX	Escherichia coli	ppGpp	>1000	-	IC50	Enzyme activity	Competitive	Inhibition	Inhibition with 1000 µM: 10.8±1.2%	Choi, M.Y., Wang, Y., Wong, L.L., Lu, B.T., Chen, W.Y., Huang, J.D., Tanner, J.A., and Watt, R.M. (2012) The two PPX-GppA homologues from Mycobacterium tuberculosis have distinct biochemical activities. PloS one 7: e42561.
Enzyme	PPX	Escherichia coli	pppGpp	<<1000	-	IC50	Enzyme activity	Competitive	Inhibition	Inhibition with 1000 µM: 89.6±20.1%	Choi, M.Y., Wang, Y., Wong, L.L., Lu, B.T., Chen, W.Y., Huang, J.D., Tanner, J.A., and Watt, R.M. (2012) The two PPX-GppA homologues from Mycobacterium tuberculosis have distinct biochemical activities. PloS one 7: e42561.
Enzyme	PPX	Mycobacterium tuberculosis	ppGpp	>1000	-	IC50	Enzyme activity	Competitive (presumed)	Inhibition	Inhibition with 1000 µM: 5.9±0.7%	Choi, M.Y., Wang, Y., Wong, L.L., Lu, B.T., Chen, W.Y., Huang, J.D., Tanner, J.A., and Watt, R.M. (2012) The two PPX-GppA homologues from Mycobacterium tuberculosis have distinct biochemical activities. PloS one 7: e42561.
Enzyme	PPX	Mycobacterium tuberculosis	pppGpp	>1000	-	IC50	Enzyme activity	Competitive (presumed)	Inhibition	Inhibition with 1000 µM: 37.9±6.7%	Choi, M.Y., Wang, Y., Wong, L.L., Lu, B.T., Chen, W.Y., Huang, J.D., Tanner, J.A., and Watt, R.M. (2012) The two PPX-GppA homologues from Mycobacterium tuberculosis have distinct biochemical activities. PloS one 7: e42561.
Enzyme	SAS1 (RelQ)	Bacillus subtilis	pppGpp	~1	-	Kd	ITC	Allosteric	Stimulation		Unpublished data: W. Steinchen, P.I. Giammarinaro & G. Bange
Enzyme	SAS1 (RelQ)	Enterococcus faecalis	pppGpp	2.1	0.1	EC50	Enzyme activity	Allosteric (presumed by homology)	Stimulation		Beljantseva, J., Kudrin, P., Andresen, L., Shingler, V., Atkinson, G.C., Tenson, T., and Hauryliuk, V. (2017) Negative allosteric regulation of Enterococcus faecalis small alarmone synthetase RelQ by single-stranded RNA. Proceedings of the National Academy of Sciences of the United States of America 114: 3726-3731.
Enzyme	SAS1 (RelQ)	Enterococcus faecalis	pppGpp	35	6	IC50	EMSA	Allosteric (presumed by homology)	Competition with model RNA for binding to enzyme		Beljantseva, J., Kudrin, P., Andresen, L., Shingler, V., Atkinson, G.C., Tenson, T., and Hauryliuk, V. (2017) Negative allosteric regulation of Enterococcus faecalis small alarmone synthetase RelQ by single-stranded RNA. Proceedings of the National Academy of Sciences of the United States of America 114: 3726-3731.
Enzyme	RelA	Escherichia coli	ppGpp	~25	-	EC50	Enzyme activity	Allosteric	Stimulation	In absence of stalled ribosomal complex.	Shyp, V., Tankov, S., Ermakov, A., Kudrin, P., English, B.P., Ehrenberg, M., Tenson, T., Elf, J., and Hauryliuk, V. (2012) Positive allosteric feedback regulation of the stringent response enzyme RelA by its product. EMBO reports 13: 835-839.
Enzyme	RelA	Escherichia coli	ppGpp	720	440	IC50	Enzyme activity	Competitive (presumed)	Inhibition (by product)	In absence of stalled ribosomal complex.	Beljantseva, J., Kudrin, P., Jimmy, S., Ehn, M., Pohl, R., Varik, V., Tozawa, Y., Shingler, V., Tenson, T., Rejman, D., and Hauryliuk, V. (2017b) Molecular mutagenesis of ppGpp: turning a RelA activator into an inhibitor. Scientific reports 7: 41839.
Enzyme	RelA	Escherichia coli	ppApp	24.5	3.5	IC50	Enzyme activity	???	Inhibition (by product)	In absence of stalled ribosomal complex.	Beljantseva, J., Kudrin, P., Jimmy, S., Ehn, M., Pohl, R., Varik, V., Tozawa, Y., Shingler, V., Tenson, T., Rejman, D., and Hauryliuk, V. (2017b) Molecular mutagenesis of ppGpp: turning a RelA activator into an inhibitor. Scientific reports 7: 41839.
Enzyme	RelA	Escherichia coli	pppGpp	0.5	0.1	EC50	Enzyme activity	Allosteric	Stimulation	In absence of stalled ribosomal complex.	Kudrin, P., Dzhygyr, I., Ishiguro, K., Beljantseva, J., Maksimova, E., Oliveira, S.R.A., Varik, V., Payoe, R., Konevega, A.L., Tenson, T., Suzuki, T., and Hauryliuk, V. (2018) The ribosomal A-site finger is crucial for binding and activation of the stringent factor RelA. Nucleic acids research 46: 1973-1983.
Enzyme	RelA	Escherichia coli	pppGpp	0.6	0.1	EC50	Enzyme activity	Allosteric	Stimulation	In presence of stalled ribosomal complex.	Kudrin, P., Dzhygyr, I., Ishiguro, K., Beljantseva, J., Maksimova, E., Oliveira, S.R.A., Varik, V., Payoe, R., Konevega, A.L., Tenson, T., Suzuki, T., and Hauryliuk, V. (2018) The ribosomal A-site finger is crucial for binding and activation of the stringent factor RelA. Nucleic acids research 46: 1973-1983.
Enzyme	RelA-NTD (hydrolase and synthetase domains)	Escherichia coli	pppGpp	6.9	0.9	Kd	ITC	Allosteric	Stimulation		Takada, H., Roghanian, M., Caballero-Montes, J., Van Nerom, K., Jimmy, S., Kudrin, P., Trebini, F., Murayama, R., Akanuma, G., Garcia-Pino, A., and Hauryliuk, V. (2020a) Ribosome association primes the stringent factor Rel for recruitment of deacylated tRNA to ribosomal A-site. bioRxiv 2020.01.17.910273.
Enzyme	RelA-NTD (hydrolase and synthetase domains)	Escherichia coli	pppGpp	11	1	Kd	ITC	Allosteric	Stimulation	In presence of AMPCPP, GDP and EDTA.	Takada, H., Roghanian, M., Caballero-Montes, J., Van Nerom, K., Jimmy, S., Kudrin, P., Trebini, F., Murayama, R., Akanuma, G., Garcia-Pino, A., and Hauryliuk, V. (2020a) Ribosome association primes the stringent factor Rel for recruitment of deacylated tRNA to ribosomal A-site. bioRxiv 2020.01.17.910273.
Enzyme	RelA-NTD (hydrolase and synthetase domains)	Escherichia coli	ppGpp	22.6	-	Kd	ITC	Allosteric	Stimulation		Unpublished data: V. Hauryliuk
Enzyme	Rel-NTD (hydrolase and synthetase domains)	Bacillus subtilis	pppGpp	10.6	0.9	Kd	ITC	Allosteric	Stimulation		Takada, H., Roghanian, M., Caballero-Montes, J., Van Nerom, K., Jimmy, S., Kudrin, P., Trebini, F., Murayama, R., Akanuma, G., Garcia-Pino, A., and Hauryliuk, V. (2020a) Ribosome association primes the stringent factor Rel for recruitment of deacylated tRNA to ribosomal A-site. bioRxiv 2020.01.17.910273.
Enzyme	Rel-NTD (hydrolase and synthetase domains)	Bacillus subtilis	pppGpp	9	1	Kd	ITC	Allosteric	Stimulation	In presence of AMPCPP and GDP.	Takada, H., Roghanian, M., Caballero-Montes, J., Van Nerom, K., Jimmy, S., Kudrin, P., Trebini, F., Murayama, R., Akanuma, G., Garcia-Pino, A., and Hauryliuk, V. (2020a) Ribosome association primes the stringent factor Rel for recruitment of deacylated tRNA to ribosomal A-site. bioRxiv 2020.01.17.910273.
Enzyme	Rel-NTD (hydrolase and synthetase domains)	Bacillus subtilis	pppGpp	10	2	Kd	ITC	Allosteric	Stimulation	In presence of AMPCPP, GDP and EDTA.	Takada, H., Roghanian, M., Caballero-Montes, J., Van Nerom, K., Jimmy, S., Kudrin, P., Trebini, F., Murayama, R., Akanuma, G., Garcia-Pino, A., and Hauryliuk, V. (2020a) Ribosome association primes the stringent factor Rel for recruitment of deacylated tRNA to ribosomal A-site. bioRxiv 2020.01.17.910273.
Others (Hydrogenase maturation factor)	HypB	Escherichia coli	ppGpp	12.4	3	Kd	DraCALA	Competitive (probably)	???		Zhang, Y., Zbornikova, E., Rejman, D., and Gerdes, K. (2018) Novel (p)ppGpp Binding and Metabolizing Proteins of Escherichia coli. mBio 9.
Others (Hydrogenase maturation factor)	HypB	Escherichia coli	pppGpp	14.8	5.1	Kd	DraCALA	Competitive (probably)	???		Zhang, Y., Zbornikova, E., Rejman, D., and Gerdes, K. (2018) Novel (p)ppGpp Binding and Metabolizing Proteins of Escherichia coli. mBio 9.
Others (tRNA modification GTPase)	TrmE	Escherichia coli	ppGpp	1.7	0.5	Kd	DraCALA	Competitive (probably)	???	ppGpp as substrate for generation of ppGp and/or pGpp	Zhang, Y., Zbornikova, E., Rejman, D., and Gerdes, K. (2018) Novel (p)ppGpp Binding and Metabolizing Proteins of Escherichia coli. mBio 9.
Others (tRNA modification GTPase)	TrmE	Escherichia coli	pppGpp	2.2	0.9	Kd	DraCALA	Competitive (probably)	???	pppGpp as substrate for generation of ppGp and/or pGpp	Zhang, Y., Zbornikova, E., Rejman, D., and Gerdes, K. (2018) Novel (p)ppGpp Binding and Metabolizing Proteins of Escherichia coli. mBio 9.
